# Supplementary material for: Correlation between variant allele frequency and mean tumor molecules with tumor burden in patients with solid tumors
Source: Mol Oncol. 2023 Dec 23;18(11):2649–57. doi: 10.1002/1878-0261.13557 (PMC11547219; doi:10.1002/1878-0261.13557)
Supplement: Supplementary file 1 — Fig. S1. Correlation between MTM/ml or mean VAF (%) and tumor volume. Table S1. Correlation between MTM/ml or mean VAF (%) and tumor volume. [file MOL2-18-2649-s001.zip]

Archive with 2 entries (2 files):
- Supplementary Figure 1.ai
- Supporting Information-MTM vs VAF- Dec21-2023.docx
